# Supplementary material for: Health facility service availability and readiness for intrapartum and immediate postpartum care in Malawi: A cross-sectional survey
Source: PLoS One. 2017 Mar 16;12(3):e0172492. doi: 10.1371/journal.pone.0172492 (PMC5354363; doi:10.1371/journal.pone.0172492)
Supplement: S1 Data — (ZIP) [file pone.0172492.s006.zip]

Archive with 14 entries (13 files):
- Malawi HBB Eval Tool 1_HWI and knowledge test August 18 FINAL.docx
- Malawi HBB Eval Tools 4_August 18 2012 FINAL.docx
- Malawi HBB Eval Tools 5_August 18 2012_FINAL.docx
- Malawi HBB Eval_Tool 3_Clinical Simulation_Aug 18 2012 FINAL.docx
- Malawi HBB Eval_Tool 8 HBB Facility staffing and record_August 18 2012 FINAL.doc
- __MACOSX/
- __MACOSX/._Malawi HBB Eval_Tool 8 HBB Facility staffing and record_August 18 2012 FINAL.doc
- Malawi_HBB Tool 7_L&D Inventory_August 182012 FINAL.xlsx
- tool1.dta
- tool3.dta
- tool4.dta
- tool5.dta
- tool7.dta
- tool8.dta
