# Supplementary material for: Health facility service availability and readiness for intrapartum and immediate postpartum care in Malawi: A cross-sectional survey
Source: PLoS One. 2017 Mar 16;12(3):e0172492. doi: 10.1371/journal.pone.0172492 (PMC5354363; doi:10.1371/journal.pone.0172492)
Supplement: S1 Data — (ZIP) [file pone.0172492.s006.zip › Malawi_HBB Tool 7_L&D Inventory_August 182012 FINAL.xlsx]

## Sheet: Facl Invnt
		Malawi HBB Evaluation
		Tool 7: Health Facility Assessment
	Number	Question
fac_name	fac_name_f	Facility Name
fac	fac_id_f	Facility Number	C/I
	inv_type	Inventory Type
f200_obs_id	F_Int_Num	Observer Number
		FIND THE LABOR & DELIVERY INVENTORY MANAGER AND CONTINUE WITH THE L&D INVENTORY
f200_date	TodaysDate	Today's Date	D	D	M	M	Y	Y
f200_hw_id	hw_id_LD	HW ID (From Staff Listing)
		CONTINUE TO L&D INVENTORY
		Inventory Type: Labor & Delivery
	Number	Question	ANSWERS			CODING	GO TO
	f200	F200: Does this facility provide delivery services?	Yes			1
			No			2
	f201	F201: Does the facility provide 24 hour coverage for delivery services?	Yes			1
			No			2	no -> f203
	f202	F202: Is a person skilled in conducting deliveries present at the facility or on call 24 hours a day, including weekends, to provide delivery care?	Yes, present, schedule observed			1
			Yes, present, schedule reported, not seen			2
			Yes, on-call schedule observed			3
			Yes, on-call, schedule reported, not seen			4
			No			5
	f203	F203: Please tell me the total number of beds in the maternity ward/unit in this facility
		ASK TO SEE THE ROOM WHERE NORMAL DELIVERIES ARE CONDUCTED
	Number	Question	ANSWERS			CODING
	f204	F204: DESCRIBE THE SETTING OF THE DELIVERY ROOM	private room, visual & auditory privacy			1
			non-private room, visual & auditory privacy			2
			visual privacy only			3
			no privacy			4
		NOTE THE AVAILABILITY AND CONDITION OF SUPPLIES AND EQUIPMENT REQUIRED FOR DELIVERY SERVICES. EQUIPMENT MAY BE IN DELIVERY ROOM OR AN ADJACENT ROOM.
	Number	Question		CODING			GO TO		CODING
				AVAILABILITY (a)					FUNCTIONING (b)
	f205	EQUIPMENT REQUIRED FOR DELIVERY SERVICES (Available)	Observed	Reported, not seen	Not available	DK		YES	NO	DK
f207_a1	f205_1_a	01A) Spotlight for pelvic exam, flashlight/torch or exam light acceptable	1	2	3	8	observed ->	1	2	8
	f205_2	02) Table or bed fordelivery	1	2	3	8
	f205_3	03) Clean or sterile gloves	1	2	3	8
	f205_5	05) Sharps container	1	2	3	8
	f205_6	06) At least five or more 2-ml or 3-ml syringes (with 21 gauge needles)	1	2	3	8
	f205_7	07) Already mixed decontaminating solution	1	2	3	8
	f205_8	08) Hand disinfectant	1	2	3	8
	f205_9	09) Waste receptacle with lid and plastic liner	1	2	3	8
	f205_10	10) Soap for handwashing	1	2	3	8
	f205_11	11) Single-use hand-drying towel	1	2	3	8
	f205_12	12) Water for handwashing	1	2	3	8	no/dk -> f206_2
	Number	Question	ANSWERS			CODING
	f206_1	F206_1: How is water being made available for use in the delivery service area today?	PIPED/TAP			1
			BUCKET			2
			Other (Specify)
	f206_2	F206_2: What is the primary source of electricity?	Electrical Mains			1
			Generator			2
			Solar			3
			No source of electricity			4
			Other (Specify)			5
	f207	F207: What is the primary mode of communication with other facilities in case of emergency?	In-facility landline			1
			In-facility mobile			2
			In-facility private mobile			3
			Telephone outside facility			4
			Two-way walkie talkie radio			5
			No source of communication			6
	f208	F208: Does this facility refer patients to other facilities?	Yes			1
			No			2		No-->F211
	f209:	f209: What type of services are patients referred for?	Yes	No
		a. Lab tests	1	2
		b. Radiology	1	2
		c. In-patient	1	2
		d. Specialized care	1	2
		e. Surgery	1	2
		f. Complicated delivery	1	2
		g. Other (Specify)	1	2
	f210	f210: Does the facility have access to transportation (to pick up patients or take them to referral facility?	Yes			1		No-->f212
			No			2
	f211	f211: How many of the following does the facility have access to?
		a. Own bicycle
		b. Rented bicycle
		c. Own motorcycle
		d. Rented motorcycle
		e. Own car
		f. Rented car
		g. Other (Specify)
		NOTE THE AVAILABILITY AND CONDITION OF OTHER SUPPLIES AND EQUIPMENT
	Number	Question		CODING			GO TO		CODING
				AVAILABILITY (a)					FUNCTIONING (b)
	f212	OTHER SUPPLIES AND EQUIPMENT (Available)	Observed	Reported, not seen	Not available	DK		YES	NO	DK
f209_a1	f212_1_a	01A) 24 Hour functioning light source (lantern acceptable)	1	2	3	8	observed ->	1	2	8
	f212_2	02) Skin antiseptic (such as Chlorhexidine,Savlon, or Dettol)	1	2	3	8
	f212_3	03) Intravenous infusion set	1	2	3	8
	f212_4	04) Syringes and Needles	1	2	3	8
	f212_5	05) Suture matrerial with needle	1	2	3	8
	f212_6	06) Sterile scissors or blade	1	2	3	8
	f212_7	07) Needle Holder	1	2	3	8
	f212_8	08) Clock with timer	1	2	3	8
	Number	Question		CODING			GO TO
	f213	MEDICATIONS IN DELIVERY SERVICE AREA	Observed-at least 1 valid/not expired	Reported, not seen	Not available	DK
	f213_1	01) Intravenous solutions: either Ringers lactate, D5NS, or NS infusion	1	2	3	8
	f213_2	02) Injectable ergometrine/ methergine	1	2	3	8
	f213_3	03) Injectable oxytocin/ syntocin	1	2	3	8
	f213_4	04) Misoprostol	1	2	3	8
	f213_5	05) Injectable diazepam	1	2	3	8
	f213_6	06) Injectable magnesium sulfate	1	2	3	8
	f213_7	7) Injectable amoxicillin or ampicillin	1	2	3	8
	f213_8	8) Injectable gentamicin	1	2	3	8
	f213_9	9) Calcium gluconate	1	2	3	8
	f213_10	10) Lidocaine (lignocaine)	1	2	3	8
	f231_11	11) Anti-hypertensives	1	2	3	8
	Number	Question	ANSWERS			CODING	GO TO
	f214a	F214a: Does this facility perform newborn resuscitation?	YES			1
			NO			2	no -> f215
f210b	f214b	F214B: Has this facility performed newborn resuscitation in the last 3 months with bag and mask ?	YES			1
			NO			2
			DK			8
	f214c	f214c: Does this facility have an anatomic model to use to practice resuscitation of newborns that do not breathe (for example, a "Neonatalie")?	YES			1
			NO			2
	f214d	f214d: Does this facility have the Helping Babies Breathe action plan posted on the wall in the L&D ward?	YES			1
			NO			2
	Number	Question		CODING			GO TO		CODING
				AVAILABILITY (a)					FUNCTIONING (b)
	f215	EQUIPMENT AND SUPPLIES FOR NEWBORN CARE	Observed	Reported, not seen	Not available	DK		YES	NO	DK
	f215_a1	1A) Bag and mask (infant size) for resuscitation--Size 0	1	2	3	8	observed ->	1	2	8
	f215_a1b	1A.2) Bag and mask (infant size) for resuscitation--Size 1	1	2	3	8	observed ->	1	2	8
	f215_a2	2A) Tube and mask (infant size) for resuscitation	1	2	3	8	observed ->	1	2	8
	f215_a3	3A) Incubator	1	2	3	8	observed ->	1	2	8
	f215_a4	4A) Other source of heat for premature infant	1	2	3	8	observed ->	1	2	8
	f215_a5	5A) Infant scale	1	2	3	8	observed ->	1	2	8
	f215_a6	6A) Suction bulb for mucus extraction	1	2	3	8	observed ->	1	2	8
	f215_a7	7A) Suction apparatus for use with catheter	1	2	3	8	observed ->	1	2	8
	f215_a8	08) Resuscitation table for baby	1	2	3	8
	f215_a9	09) Disposable cord ties or clamps	1	2	3	8
	f215_a10	10) Towel or blanket to wrap baby	1	2	3	8
	f216	GUIDELINES/ PROTOCOLS
	f216_1	01) Guidlines for normal delivery	1	2	3	8
	f216_2	02) Guidelines for emergency obstetric care	1	2	3	8
	f216_3	03) Blank partographs	1	2	3	8
	f216_4	04) Helping Babies Breathe guidelines for newborns not breathing at birth	1	2	3	8
	Number	Question	ANSWERS			CODING	GO TO
	f217	f217: Does the facility participate in regular reviews of maternal or newborn deaths or “near-misses”?	Yes, for mothers			1
			Yes, for newborns			2
			Yes, for both			3
			No, does not participate			4	no -> f220
	f218	f215: How often are reviews of maternal and/or infant deaths and/or near misses carried out?	Once a week or more			1
			Once a month			2
			Between 1-3 months			3
			When case occurs			4
			DK			8
	f219	f219: Does this facility have a person or committee designated to review outcomes following resuscitation of newborns?	Yes			1
			No			2
	f220	After completing a delivery, what procedures does this facility follow for initial handling of contaminated equipment (such as speculums, scalpel handles, etc.) that will be reused another time?	Disinfectant, then soap & water scrub			1
		If the unit processes some equipment and sends other equipment elsewhere, indicate the procedure for equipment processed in this service delivery unit	Soap & water scrub, then disinfectant soak			2
		If vaginal deliveries are conducted in a different room than caesarean section deliveries, assess the processing equipment for vaginal deliveries.	Soap & water brush scrub only			3
			Disinfectant soak, not scrubbed			4
			Soap & water, not brush scrubbed			5
			Other			6
			None			95
			DK			8
	f221	f221: Are there written guidelines for how to decontaminate equipment? IF YES, ASK: May I see them?	Yes, observed			1
			Yes, reported, not seen			2
			No			3
	f222	f222: Besides decontaminating and cleaning, what is the final process most commonly used for disinfecting or sterilizing medical equipment (such as surgical instruments) before they are reused?	Dry-heat sterilization			A
		If different methods are used for different types of equipment, indicate the method(s) used for metal equipment such as speculums or forceps	Autoclaving			B
			Steam sterilization			C
			Boiling			D
			Chemical method			E
			Other (Specify)			X
			None			Y
	Number	Question		CODING			GO TO		CODING
				AVAILABILITY (a)					FUNCTIONING (b)
	f223	CHECK FOR THE FOLLOWING PIECES OF EQUIPMENT USED FOR STERILIZATION	Observed	Reported, not seen	Not available	DK		YES	NO	DK
	f223_a1	1A) Electric autoclave (Pressure and Wet Heat)	1	2	3	8	observed ->	1	2	8
	f223_a2	2A) Non-electric autoclave (Pressure and Wet Heat)	1	2	3	8	observed ->	1	2	8
	f223_a3	3A) Electric dry heat sterilizer	1	2	3	8	observed ->	1	2	8
	f223_a4	4A )Electric boiler or steamer (no pressure)	1	2	3	8	observed ->	1	2	8
	f223_a5	05) Non-electric pot with cover (for steam/boil)	1	2	3	8
	f223_a6	6A) Heat source for non-electric equipment	1	2	3	8	observed ->	1	2	8
	f223_a7	7A) Automatic Timer (May be on equipment)	1	2	3	8	observed ->	1	2	8
	f223_a8	8A) TST Indicator strips or other item that indicates when sterilization is complete.	1	2	3	8
	f223_a9	9A) chlorine-based or glutaraldehyde solution (for chemical method)	1	2	3	8
	f223_a10	10A) Written protocols or guidelines for sterilization of disinfection	1	2	3	8
		END OF L&D INVENTORY QUESTIONNAIRE

## Sheet: Staffing
Number	Question	FACILITY STAFF LISITNG
fac_name_f	Facility Name
fac_id_f	Facility Number
F_Int_Num	Observer Number
TodaysDate	Today's Date (DD/MM/YY)
hw_id_LD	Please list all the health workers working at this facility today. Please list only those health workers that provide clinical services.
HW ID	Name	Designation (Please use the codes listed below)
1
2
3
4
5
6
7
8
9
10
	Registered Nurse /Midwife	1
	Nurse/Midwife Technician	2
	Medical Assistants	3
	Clinical Officers	4
	Others (specify cadre)	5

## Sheet: KII
Number	Question	FACILITY STAFF LISITNG
Agec_name_f	Agency Name
F_Int_Num	Observer Number
TodaysDate	Today's Date (DD/MM/YY)
KII_id_LD
KII_ ID	Name	Designation (Please use the codes listed below)
1
2
3
4
5
6
7
8
9
10
